# Supplementary material for: A DNA barcode reference library of French Polynesian shore fishes
Source: Sci Data. 2019 Jul 4;6:114. doi: 10.1038/s41597-019-0123-5 (PMC6609690; doi:10.1038/s41597-019-0123-5)
Supplement: Supplementary file 1 — Download metadata file [file 41597_2019_123_MOESM1_ESM.zip]

Archive with 3 entries (3 files):
- s_Delrieu126A_study.txt
- a_Delrieu126A_assay.txt
- i_Investigation.txt
