# Supplementary material for: A DNA barcode reference library of French Polynesian shore fishes
Source: Sci Data. 2019 Jul 4;6:114. doi: 10.1038/s41597-019-0123-5 (PMC6609690; doi:10.1038/s41597-019-0123-5)
Supplement: Supplementary file 1 — Download metadata file [file 41597_2019_123_MOESM1_ESM.zip › s_Delrieu126A_study.txt]

Source Name	Characteristics[organism]	Term Source REF	Term Accession Number	Characteristics[geographical location]	Term Source REF	Term Accession Number	Characteristics[environment type]	Term Source REF	Term Accession Number	Protocol REF	Sample Name	Factor Value[species]	Factor Value[geographic location]
French Polynesian ocean	Actinopterygii	NCBITaxon	NCBITaxon:7898	French Polynesia	GAZ	GAZ:00002918	ocean biome	ENVO	ENVO:01000048	Specimen collection	fish specimens		latitude;longitude
