# Supplementary material for: A DNA barcode reference library of French Polynesian shore fishes
Source: Sci Data. 2019 Jul 4;6:114. doi: 10.1038/s41597-019-0123-5 (PMC6609690; doi:10.1038/s41597-019-0123-5)
Supplement: Supplementary file 1 — Download metadata file [file 41597_2019_123_MOESM1_ESM.zip › a_Delrieu126A_assay.txt]

Sample Name	Protocol REF	Parameter Value[instrument]	Parameter Value[manufacturer]	Assay Name	Raw Data File	Comment[Data Repository]	Comment[Data Record Accession]	Comment[Data Record URI]
fish specimens	DNA barcode sequencing	ABI 3730xl	Applied Biosystems	DNA barcode for with GenBank accession KC567661	KC567661	GenBank	KC567661	https://identifiers.org/ncbi/insdc:KC567661
fish specimens	DNA barcode sequencing	ABI 3730xl	Applied Biosystems	DNA barcode for with GenBank accession KC567663	KC567663	GenBank	KC567663	https://identifiers.org/ncbi/insdc:KC567663
fish specimens	DNA barcode sequencing	ABI 3730xl	Applied Biosystems	DNA barcode for with GenBank accession KC684990	KC684990	GenBank	KC684990	https://identifiers.org/ncbi/insdc:KC684990
fish specimens	DNA barcode sequencing	ABI 3730xl	Applied Biosystems	DNA barcode for with GenBank accession KC684991	KC684991	GenBank	KC684991	https://identifiers.org/ncbi/insdc:KC684991
fish specimens	DNA barcode sequencing	ABI 3730xl	Applied Biosystems	DNA barcode for with GenBank accession KU905709	KU905709	GenBank	KU905709	https://identifiers.org/ncbi/insdc:KU905709
fish specimens	DNA barcode sequencing	ABI 3730xl	Applied Biosystems	DNA barcode for with GenBank accession KU905727	KU905727	GenBank	KU905727	https://identifiers.org/ncbi/insdc:KU905727
fish specimens	DNA barcode sequencing	ABI 3730xl	Applied Biosystems	DNA barcode for with GenBank accession KY570698	KY570698	GenBank	KY570698	https://identifiers.org/ncbi/insdc:KY570698
fish specimens	DNA barcode sequencing	ABI 3730xl	Applied Biosystems	DNA barcode for with GenBank accession KY570703	KY570703	GenBank	KY570703	https://identifiers.org/ncbi/insdc:KY570703
fish specimens	DNA barcode sequencing	ABI 3730xl	Applied Biosystems	DNA barcode for with GenBank accession KY570705	KY570705	GenBank	KY570705	https://identifiers.org/ncbi/insdc:KY570705
fish specimens	DNA barcode sequencing	ABI 3730xl	Applied Biosystems	DNA barcode for with GenBank accession KY570708	KY570708	GenBank	KY570708	https://identifiers.org/ncbi/insdc:KY570708
fish specimens	DNA barcode sequencing	ABI 3730xl	Applied Biosystems	DNA barcode for with GenBank accession KY683549	KY683549	GenBank	KY683549	https://identifiers.org/ncbi/insdc:KY683549
fish specimens	DNA barcode sequencing	ABI 3730xl	Applied Biosystems	DNA barcode for with GenBank accession MH707846	MH707846	GenBank	MH707846	https://identifiers.org/ncbi/insdc:MH707846
fish specimens	DNA barcode sequencing	ABI 3730xl	Applied Biosystems	DNA barcode for with GenBank accession MH707881	MH707881	GenBank	MH707881	https://identifiers.org/ncbi/insdc:MH707881
fish specimens	DNA barcode sequencing	ABI 3730xl	Applied Biosystems	DNA barcode for with GenBank accession MK566774	MK566774	GenBank	MK566774	https://identifiers.org/ncbi/insdc:MK566774
fish specimens	DNA barcode sequencing	ABI 3730xl	Applied Biosystems	DNA barcode for with GenBank accession MK567153	MK567153	GenBank	MK567153	https://identifiers.org/ncbi/insdc:MK567153
fish specimens	DNA barcode sequencing	ABI 3730xl	Applied Biosystems	DNA barcode for with GenBank accession MK656969	MK656969	GenBank	MK656969	https://identifiers.org/ncbi/insdc:MK656969
fish specimens	DNA barcode sequencing	ABI 3730xl	Applied Biosystems	DNA barcode for with GenBank accession MK658713	MK658713	GenBank	MK658713	https://identifiers.org/ncbi/insdc:MK658713
fish specimens	Specimen identification			All photographs	BOLDphotos.zip	figshare	doi:10.6084/m9.figshare.7923905	https://doi.org/10.6084/m9.figshare.7923905
fish specimens	Specimen identification			BOLD TaxonID Tree	NJtree_2190.pdf	figshare	doi:10.6084/m9.figshare.7923905	https://doi.org/10.6084/m9.figshare.7923905
fish specimens	Specimen identification			voucher collection number and collection data	DataSpreadsheet_22mars2019.xlsx	figshare	doi:10.6084/m9.figshare.7923905	https://doi.org/10.6084/m9.figshare.7923905
fish specimens	DNA barcode sequencing	ABI 3730xl	Applied Biosystems	DNA barcodes at figshare	Delrieu-Trottin et al_COI sequences.fasta	figshare	doi:10.6084/m9.figshare.7923905	https://doi.org/10.6084/m9.figshare.7923905
