# Supplementary material for: A DNA barcode reference library of French Polynesian shore fishes
Source: Sci Data. 2019 Jul 4;6:114. doi: 10.1038/s41597-019-0123-5 (PMC6609690; doi:10.1038/s41597-019-0123-5)
Supplement: Supplementary file 1 — Download metadata file [file 41597_2019_123_MOESM1_ESM.zip › i_Investigation.txt]

# Investigation File generated for Scientific Data with Investigation File Authoring Tool version 0.1.0 on 14/06/2019 - This metadata file is CC0
ONTOLOGY SOURCE REFERENCE
Term Source Name	NCBITaxon	GAZ	ENVO	ERO	OBI	NCIT	IDOMAL	EFO
Term Source File	http://data.bioontology.org/ontologies/NCBITAXON	http://data.bioontology.org/ontologies/GAZ	http://data.bioontology.org/ontologies/ENVO	http://data.bioontology.org/ontologies/ERO	http://data.bioontology.org/ontologies/OBI	http://data.bioontology.org/ontologies/NCIT	http://data.bioontology.org/ontologies/IDOMAL	http://data.bioontology.org/ontologies/EFO
Term Source Version	2016AB	$Revision: 1.512 $		2013-08-02	2014-08-18	17.06d	1.3.2	3.6.0
Term Source Description	National Center for Biotechnology Information (NCBI) Organismal Classification	Gazetteer	Environment Ontology	Eagle-I Research Resource Ontology	Ontology for Biomedical Investigations	National Cancer Institute Thesaurus	Malaria Ontology	Experimental Factor Ontology
INVESTIGATION
Investigation Identifier
Investigation Title
Investigation Description
Investigation Submission Date
Investigation Public Release Date
INVESTIGATION PUBLICATIONS
Investigation PubMed ID
Investigation Publication DOI
Investigation Publication Author List
Investigation Publication Title
Investigation Publication Status
Investigation Publication Status Term Accession Number
Investigation Publication Status Term Source REF
INVESTIGATION CONTACTS
Investigation Person Last Name
Investigation Person Mid Initials
Investigation Person First Name
Investigation Person Address
Investigation Person Phone
Investigation Person Fax
Investigation Person Email
Investigation Person Affiliation
Investigation Person Roles
Investigation Person Roles Term Accession Number
Investigation Person Roles Term Source REF
STUDY
Study Identifier	10.1038/s41597-019-0123-5
Study Title	A DNA barcode reference library of French Polynesian shore fishes
Study Submission Date	02/04/2019
Study Public Release Date	04/07/2019
Study Description	https://www.nature.com/articles/s41597-019-0123-5
Study File Name	s_Delrieu126A_study.txt
Comment[Subject Keywords]	""
Comment[Manuscript Licence]	CC BY-4.0
Comment[Experimental Metadata Licence]	CC0
Comment[Supplementary Information File Name]
Comment[Supplementary Information File Type]
Comment[Supplementary Information File URL]
Comment[Data Repository]	GenBank;GenBank;GenBank;GenBank;GenBank;GenBank;GenBank;GenBank;GenBank;GenBank;GenBank;GenBank;GenBank;GenBank;GenBank;GenBank;GenBank;figshare
Comment[Data Record Accession]	KC567661;KC567663;KC684990;KC684991;KU905709;KU905727;KY570698;KY570703;KY570705;KY570708;KY683549;MH707846;MH707881;MK566774;MK567153;MK656969;MK658713;doi:10.6084/m9.figshare.7923905
Comment[Data Record URI]	https://identifiers.org/ncbi/insdc:KC567661;https://identifiers.org/ncbi/insdc:KC567663;https://identifiers.org/ncbi/insdc:KC684990;https://identifiers.org/ncbi/insdc:KC684991;https://identifiers.org/ncbi/insdc:KU905709;https://identifiers.org/ncbi/insdc:KU905727;https://identifiers.org/ncbi/insdc:KY570698;https://identifiers.org/ncbi/insdc:KY570703;https://identifiers.org/ncbi/insdc:KY570705;https://identifiers.org/ncbi/insdc:KY570708;https://identifiers.org/ncbi/insdc:KY683549;https://identifiers.org/ncbi/insdc:MH707846;https://identifiers.org/ncbi/insdc:MH707881;https://identifiers.org/ncbi/insdc:MK566774;https://identifiers.org/ncbi/insdc:MK567153;https://identifiers.org/ncbi/insdc:MK656969;https://identifiers.org/ncbi/insdc:MK658713;https://doi.org/10.6084/m9.figshare.7923905
STUDY DESIGN DESCRIPTORS
Study Design Type	population data analysis objective	biodiversity assessment objective
Study Design Type Term Accession Number	ERO:0100269	OBI:0001969
Study Design Type Term Source REF	ERO	OBI
STUDY PUBLICATIONS
Study PubMed ID
Study Publication DOI
Study Publication Author List
Study Publication Title
Study Publication Status
Study Publication Status Term Accession Number
Study Publication Status Term Source REF
STUDY FACTORS
Study Factor Name	species	geographic location
Study Factor Type	Species	geographic location
Study Factor Type Term Accession Number	NCIT:C45293	GAZ:00000448
Study Factor Type Term Source REF	NCIT	OBI
STUDY ASSAYS
Study Assay Measurement Type	fish
Study Assay Measurement Type Term Accession Number	IDOMAL:0001275
Study Assay Measurement Type Term Source REF	IDOMAL
Study Assay Technology Type	taxonomic diversity assessment by targeted gene survey
Study Assay Technology Type Term Accession Number	OBI:0001960
Study Assay Technology Type Term Source REF	OBI
Study Assay Technology Platform	instrument;manufacturer
Study Assay File Name	a_Delrieu126A_assay.txt
STUDY PROTOCOLS
Study Protocol Name	Specimen collection	DNA barcode sequencing	Specimen identification
Study Protocol Type	sample collection protocol	taxonomic diversity assessment by targeted gene survey	Identification
Study Protocol Type Term Accession Number	http://www.ebi.ac.uk/efo/EFO_0005518	OBI:0001960	NCIT:C25737
Study Protocol Type Term Source REF	EFO	OBI	NCIT
Study Protocol Description			
Study Protocol URI	""	""	""
Study Protocol Version			
Study Protocol Parameters Name	""	instrument;manufacturer	instrument;manufacturer
Study Protocol Parameters Name Term Accession Number	""	""	""
Study Protocol Parameters Name Term Source REF	""	""	""
Study Protocol Components Name	""	""	""
Study Protocol Components Type	""	""	""
Study Protocol Components Type Term Accession Number	""	""	""
Study Protocol Components Type Term Source REF	""	""	""
STUDY CONTACTS
Study Person Last Name	Delrieu-Trottin	Williams	Pitassy	Driskell	Hubert	Viviani	Cribb	Espiau	Galzin	Kulbicki	Lison de Loma	Meyer	Mourier	Mou-Tham	Parravicini	Plantard	Sasal	Siu	Tolou	Veuille	Weigt	Planes
Study Person First Name	Erwan	Jeffrey T.	Diane	Amy	Nicolas	JÃ©rÃ©mie	Thomas H.	Benoit	RenÃ©	Michel	Thierry	Christopher	Johann	GÃ©rard	Valeriano	Patrick	Pierre	Gilles	Nathalie	Michel	Lee	Serge
Study Person Mid Initials
Study Person Email	erwan.delrieu.trottin@gmail.com	williamsjt@si.edu	""	""	""	""	""	""	""	""	""	""	""	""	""	""	""	""	""	""	""	planes@univ-perp.fr
Study Person Phone
Study Person Fax
Study Person Address
Study Person Affiliation	Institut de Recherche pour le DeÌveloppement, UMR 226 ISEM (UM2-CNRS-IRD-EPHE), UniversiteÌ de Montpellier, Place EugÃ¨ne Bataillon, CC 065, F-34095, Montpellier, cedex 05, France	Division of Fishes, Department of Vertebrate Zoology, National Museum of Natural History, Smithsonian Institution, 4210 Silver Hill Road, Suitland, MD, 20746, USA	Division of Fishes, Department of Vertebrate Zoology, National Museum of Natural History, Smithsonian Institution, 4210 Silver Hill Road, Suitland, MD, 20746, USA	Laboratories of Analytical Biology, National Museum of Natural History, Smithsonian Institution, Washington, D.C., 20013, United States of America	Institut de Recherche pour le DeÌveloppement, UMR 226 ISEM (UM2-CNRS-IRD-EPHE), UniversiteÌ de Montpellier, Place EugÃ¨ne Bataillon, CC 065, F-34095, Montpellier, cedex 05, France	PSL Research University, EPHE-UPVD-CNRS, USR 3278 CRIOBE, UniversiteÌ de Perpignan, 58 Avenue Paul Alduy, 66860, Perpignan, France	School of Biological Sciences, The University of Queensland, Brisbane, 4072, Australia	PSL Research University, EPHE-UPVD-CNRS, USR 3278 CRIOBE, UniversiteÌ de Perpignan, 58 Avenue Paul Alduy, 66860, Perpignan, France	PSL Research University, EPHE-UPVD-CNRS, USR 3278 CRIOBE, UniversiteÌ de Perpignan, 58 Avenue Paul Alduy, 66860, Perpignan, France	Institut de Recherche pour le DeÌveloppement â€“ UR 227 CoReUs, LABEX â€œCORAILâ€, UPVD, 66000, Perpignan, France	PSL Research University, EPHE-UPVD-CNRS, USR 3278 CRIOBE, UniversiteÌ de Perpignan, 58 Avenue Paul Alduy, 66860, Perpignan, France	Department of Invertebrate Zoology, National Museum of Natural History, National Museum of Natural History, Smithsonian Institution, Washington, D.C., 20560-0163, United States of America	PSL Research University, EPHE-UPVD-CNRS, USR 3278 CRIOBE, UniversiteÌ de Perpignan, 58 Avenue Paul Alduy, 66860, Perpignan, France	Institut de Recherche pour le DeÌveloppement â€“ UR 227 CoReUs, LABEX â€œCORAILâ€, UPVD, 66000, Perpignan, France	PSL Research University, EPHE-UPVD-CNRS, USR 3278 CRIOBE, UniversiteÌ de Perpignan, 58 Avenue Paul Alduy, 66860, Perpignan, France	PSL Research University, EPHE-UPVD-CNRS, USR 3278 CRIOBE, UniversiteÌ de Perpignan, 58 Avenue Paul Alduy, 66860, Perpignan, France	PSL Research University, EPHE-UPVD-CNRS, USR 3278 CRIOBE, UniversiteÌ de Perpignan, 58 Avenue Paul Alduy, 66860, Perpignan, France	PSL Research University, EPHE-UPVD-CNRS, USR 3278 CRIOBE, UniversiteÌ de Perpignan, 58 Avenue Paul Alduy, 66860, Perpignan, France	PSL Research University, EPHE-UPVD-CNRS, USR 3278 CRIOBE, UniversiteÌ de Perpignan, 58 Avenue Paul Alduy, 66860, Perpignan, France	Laboratoire dâ€™Excellence Â«CORAILÂ», Papetoai, Moorea, French Polynesia, France	Laboratories of Analytical Biology, National Museum of Natural History, Smithsonian Institution, Washington, D.C., 20013, United States of America	PSL Research University, EPHE-UPVD-CNRS, USR 3278 CRIOBE, UniversiteÌ de Perpignan, 58 Avenue Paul Alduy, 66860, Perpignan, France
Study Person Roles
Study Person Roles Term Accession Number
Study Person Roles Term Source REF
Comment[Study Person ORCID]	0000-0002-4120-9316	""	""	""	""	""	""	""	""	""	""	""	0000-0001-9019-1717	""	0000-0002-3408-1625	""	""	""	""	""	""	""
Comment[Funder]
Comment[FundRef ID]
Comment[Funder Term Source REF]
Comment[Grant Identifier]
